# Supplementary material for: Association between Mortality and Sequential Organ Failure Assessment Score during a Short Stay in the Intensive Care Unit after Non-Cardiac Surgery
Source: J Clin Med. 2022 Oct 4;11(19):5865. doi: 10.3390/jcm11195865 (PMC9573186; doi:10.3390/jcm11195865)
Supplement: Supplementary file 1 [file jcm-11-05865-s001.zip]

Archive with 1 entries (1 files):
- jcm-1913216-supplementary.pdf
